# Supplementary material for: Molecular characterisation of Mycobacterium avium subsp. paratuberculosis in Australia
Source: BMC Microbiol. 2021 Apr 1;21:101. doi: 10.1186/s12866-021-02140-2 (PMC8012159; doi:10.1186/s12866-021-02140-2)
Supplement: Supplementary file 5 — Additional file 5 : Table S4. Pairwise comparison of average nucleotide identity (ANI) values of all Mycobacterium isolates included in this study. [file 12866_2021_2140_MOESM5_ESM.xlsx]

## Sheet: Sheet1
	MAPMRI0117	MAP-558	MAP-594	K-10	E1	MAP-425	MAP-350	MAP-598	MAPMRI0129	MAP-141	MAP-228	MAP-562	E93	MAP-555	MAP-602	DT3	MAP-612	MAP-218	MAP-403	MAP-250	MAP-554	MAP-163	MAP-556	MAP-224	MAP-108	MAP-557	MAP-577	MAP-540	Telford_strain	MAPMRI085	MAP-340	MAP-559	MAP-571	MAP-15	MAP-144	MAP-418	MAPMRI0127	CLIJ644-CSIRO	MAP-561	MAP4	MAP-613	MAP-52	MAP-339	MAP-570	MAP-506	MAPMRI074	MAP-322	MAP-428
MAPMRI0117	1	0.998541	0.998524	0.999515	0.999189	0.999566	0.99957	0.998524	0.999584	0.999571	0.999563	0.998524	0.999333	0.999556	0.998537	0.998934	0.998536	0.99957	0.99958	0.999572	0.998559	0.99959	0.998571	0.999567	0.987132	0.998558	0.998525	0.999565	0.998512	0.998661	0.998541	0.998512	0.998526	0.999594	0.99958	0.999587	0.999796	0.998934	0.99855	0.999547	0.998538	0.999735	0.998538	0.998531	0.999558	0.999387	0.999584	0.999584
MAP-558	0.998541	1	0.999955	0.998521	0.998081	0.998573	0.998587	0.999993	0.998544	0.998576	0.998559	0.999962	0.998296	0.99856	0.999958	0.997814	0.999977	0.998568	0.998569	0.998583	0.999851	0.998609	0.99985	0.998562	0.987004	0.999846	0.999963	0.998565	0.999973	0.999282	0.999983	0.999986	0.999969	0.998587	0.998566	0.998615	0.998545	0.997814	0.999958	0.998556	0.999965	0.998589	0.999988	0.999963	0.998571	0.998614	0.99861	0.998582
MAP-594	0.998524	0.999955	1	0.998533	0.997771	0.998579	0.998596	0.999956	0.998564	0.998591	0.998575	0.999957	0.998159	0.998564	0.99996	0.997826	0.999967	0.998579	0.998579	0.998616	0.999857	0.998596	0.999858	0.998577	0.986808	0.999855	0.999965	0.998579	0.999976	0.99929	0.999961	0.999946	0.999966	0.998596	0.998567	0.998619	0.998541	0.997826	0.999959	0.998567	0.999962	0.998577	0.999965	0.999957	0.998575	0.998627	0.998622	0.998602
K-10	0.999515	0.998521	0.998533	1	0.9988	0.9999	0.999905	0.998523	0.999777	0.999858	0.999892	0.998537	0.999375	0.999884	0.998543	0.999176	0.998544	0.999893	0.999896	0.99991	0.99854	0.99989	0.998573	0.999896	0.987038	0.998557	0.998535	0.999895	0.998339	0.998627	0.998537	0.998534	0.998547	0.999898	0.99986	0.999918	0.99956	0.999176	0.998564	0.999854	0.998547	0.999644	0.998536	0.998523	0.999884	0.999326	0.99991	0.999916
E1	0.999189	0.998081	0.997771	0.9988	1	0.999033	0.999246	0.997859	0.999498	0.998852	0.99898	0.997806	0.998412	0.999085	0.997828	0.998239	0.997865	0.999116	0.999012	0.999171	0.998018	0.998909	0.997908	0.998962	0.986087	0.997843	0.997774	0.999024	0.997494	0.998558	0.997936	0.997946	0.997762	0.998885	0.998824	0.999263	0.999362	0.998239	0.997966	0.998821	0.998078	0.998882	0.997993	0.997779	0.999083	0.999248	0.999296	0.999197
MAP-425	0.999566	0.998573	0.998579	0.9999	0.999033	1	0.999962	0.998579	0.999813	0.999975	0.99999	0.99859	0.999552	0.999981	0.998591	0.999105	0.998572	0.999986	0.999937	0.999933	0.998596	0.999925	0.998616	0.999988	0.987122	0.998601	0.998572	0.99999	0.99858	0.99862	0.998568	0.998546	0.998602	0.999936	0.999975	0.99994	0.999612	0.999105	0.998605	0.999901	0.998579	0.999701	0.998592	0.998589	0.999973	0.999375	0.999944	0.999943
MAP-350	0.99957	0.998587	0.998596	0.999905	0.999246	0.999962	1	0.998568	0.9998	0.999947	0.999958	0.998568	0.999673	0.999959	0.998561	0.999108	0.998578	0.999973	0.999942	0.99995	0.998578	0.99993	0.998606	0.999961	0.987208	0.998591	0.998578	0.99996	0.998547	0.998608	0.99857	0.998582	0.998597	0.999951	0.999945	0.999958	0.999609	0.999108	0.998583	0.999893	0.998576	0.999698	0.99857	0.998561	0.999952	0.999359	0.999939	0.99995
MAP-598	0.998524	0.999993	0.999956	0.998523	0.997859	0.998579	0.998568	1	0.998561	0.998589	0.998578	0.999958	0.998234	0.998581	0.999961	0.997809	0.99998	0.998586	0.998578	0.998625	0.999857	0.998606	0.999864	0.998577	0.986886	0.999861	0.999964	0.998585	0.999974	0.999305	0.999984	0.999983	0.999964	0.998596	0.998573	0.998652	0.998547	0.997809	0.999961	0.998561	0.999968	0.998572	0.999985	0.999962	0.998583	0.998634	0.998644	0.998615
MAPMRI0129	0.999584	0.998544	0.998564	0.999777	0.999498	0.999813	0.9998	0.998561	1	0.999819	0.999815	0.998583	0.999719	0.999815	0.998577	0.999014	0.998578	0.999803	0.99981	0.999818	0.998589	0.999816	0.998597	0.999819	0.987338	0.998598	0.99859	0.999817	0.998559	0.99867	0.99858	0.998584	0.998583	0.999826	0.999823	0.999824	0.999627	0.999014	0.998593	0.999806	0.9986	0.999647	0.998577	0.998563	0.99981	0.999339	0.999825	0.999821
MAP-141	0.999571	0.998576	0.998591	0.999858	0.998852	0.999975	0.999947	0.998589	0.999819	1	0.99998	0.998577	0.99937	0.99996	0.998575	0.999082	0.998583	0.999971	0.999923	0.999931	0.998596	0.999926	0.99862	0.999974	0.987124	0.998602	0.99859	0.999969	0.998497	0.99867	0.998598	0.99858	0.998584	0.999943	0.999973	0.99994	0.999623	0.999082	0.9986	0.999876	0.998596	0.999698	0.998593	0.998577	0.999949	0.999377	0.999933	0.999939
MAP-228	0.999563	0.998559	0.998575	0.999892	0.99898	0.99999	0.999958	0.998578	0.999815	0.99998	1	0.998571	0.999513	0.999975	0.998569	0.999103	0.998562	0.999983	0.999933	0.999933	0.998581	0.999915	0.998595	0.999987	0.987086	0.998589	0.99857	0.999986	0.998547	0.998621	0.998561	0.998563	0.998587	0.999924	0.999965	0.99994	0.999622	0.999103	0.998595	0.9999	0.998565	0.999688	0.998566	0.998571	0.999964	0.999369	0.999941	0.999938
MAP-562	0.998524	0.999962	0.999957	0.998537	0.997806	0.99859	0.998568	0.999958	0.998583	0.998577	0.998571	1	0.998244	0.998592	0.999971	0.997815	0.99997	0.9986	0.998594	0.998619	0.999863	0.998627	0.999872	0.998611	0.986856	0.999867	0.999976	0.998598	0.999975	0.999308	0.999964	0.999949	0.999965	0.998614	0.998593	0.998635	0.998564	0.997815	0.999971	0.9986	0.999973	0.998624	0.999964	0.999972	0.998596	0.998632	0.99865	0.998638
E93	0.999333	0.998296	0.998159	0.999375	0.998412	0.999552	0.999673	0.998234	0.999719	0.99937	0.999513	0.998244	1	0.999579	0.998248	0.998618	0.998237	0.999606	0.999556	0.999663	0.998333	0.9994	0.998284	0.999507	0.986629	0.998264	0.998237	0.999541	0.99791	0.998574	0.998287	0.998272	0.998217	0.999394	0.999359	0.999679	0.999463	0.998618	0.998309	0.999325	0.998362	0.999198	0.998287	0.99818	0.999585	0.999282	0.99973	0.999675
MAP-555	0.999556	0.99856	0.998564	0.999884	0.999085	0.999981	0.999959	0.998581	0.999815	0.99996	0.999975	0.998592	0.999579	1	0.99858	0.999086	0.998582	0.999977	0.999923	0.999924	0.998605	0.999898	0.998615	0.999973	0.987125	0.998602	0.998575	0.999976	0.998535	0.998653	0.998578	0.998585	0.998586	0.999916	0.99995	0.999925	0.999605	0.999086	0.998592	0.999878	0.998601	0.999678	0.998579	0.998572	0.99996	0.999368	0.999928	0.999928
MAP-602	0.998537	0.999958	0.99996	0.998543	0.997828	0.998591	0.998561	0.999961	0.998577	0.998575	0.998569	0.999971	0.998248	0.99858	1	0.997802	0.999971	0.998576	0.998573	0.998601	0.999864	0.998583	0.999875	0.998567	0.986781	0.99987	0.999978	0.998577	0.999964	0.999299	0.999965	0.999949	0.999968	0.998572	0.998547	0.998605	0.99854	0.997802	0.999972	0.998558	0.999975	0.998565	0.999969	0.999969	0.99858	0.998632	0.998602	0.998596
DT3	0.998934	0.997814	0.997826	0.999176	0.998239	0.999105	0.999108	0.997809	0.999014	0.999082	0.999103	0.997815	0.998618	0.999086	0.997802	1	0.997828	0.999113	0.999094	0.999109	0.99783	0.99909	0.99784	0.999111	0.986307	0.997821	0.99783	0.999107	0.997714	0.997881	0.997827	0.99781	0.997837	0.999097	0.999083	0.999103	0.998984	1	0.997857	0.999102	0.99784	0.999021	0.997839	0.997813	0.999095	0.998633	0.999102	0.999103
MAP-612	0.998536	0.999977	0.999967	0.998544	0.997865	0.998572	0.998578	0.99998	0.998578	0.998583	0.998562	0.99997	0.998237	0.998582	0.999971	0.997828	1	0.998605	0.998599	0.998627	0.999861	0.998626	0.999873	0.99859	0.986906	0.999869	0.999977	0.998602	0.99998	0.99929	0.999972	0.99997	0.999975	0.998621	0.998596	0.998645	0.998566	0.997837	0.999971	0.998603	0.999979	0.99859	0.999973	0.999967	0.998587	0.998651	0.998656	0.998629
MAP-218	0.99957	0.998568	0.998579	0.999893	0.999116	0.999986	0.999973	0.998586	0.999803	0.999971	0.999983	0.9986	0.999606	0.999977	0.998576	0.999113	0.998605	1	0.999928	0.999943	0.998592	0.999921	0.998611	0.999984	0.987173	0.998598	0.998585	0.999984	0.998565	0.998638	0.99858	0.998582	0.998601	0.999936	0.999972	0.999944	0.999606	0.999105	0.998603	0.9999	0.998592	0.999693	0.998585	0.998582	0.999975	0.999363	0.999942	0.999942
MAP-403	0.99958	0.998569	0.998579	0.999896	0.999012	0.999937	0.999942	0.998578	0.99981	0.999923	0.999933	0.998594	0.999556	0.999923	0.998573	0.999094	0.998599	0.999928	1	0.999952	0.998602	0.99995	0.998607	0.999925	0.987124	0.998598	0.99858	0.999925	0.99856	0.998658	0.998596	0.998583	0.998602	0.999972	0.999906	0.999987	0.999604	0.999093	0.998606	0.999891	0.998604	0.999683	0.9986	0.998583	0.999917	0.999362	0.999974	0.999985
MAP-250	0.999572	0.998583	0.998616	0.99991	0.999171	0.999933	0.99995	0.998625	0.999818	0.999931	0.999933	0.998619	0.999663	0.999924	0.998601	0.999109	0.998627	0.999943	0.999952	1	0.998598	0.99994	0.998626	0.999938	0.987161	0.998615	0.998617	0.999939	0.998569	0.998681	0.998607	0.998594	0.998638	0.999964	0.999935	0.999962	0.999619	0.999109	0.998633	0.999912	0.998619	0.999706	0.998606	0.998615	0.99994	0.999374	0.999951	0.99997
MAP-554	0.998559	0.999851	0.999857	0.99854	0.998018	0.998596	0.998578	0.999857	0.998589	0.998596	0.998581	0.999863	0.998333	0.998605	0.999864	0.99783	0.999861	0.998592	0.998602	0.998598	1	0.998613	0.999982	0.998613	0.986949	0.999977	0.999868	0.998613	0.999872	0.999298	0.99986	0.999844	0.999862	0.998622	0.998597	0.998632	0.998567	0.997861	0.999863	0.998607	0.999869	0.99861	0.999862	0.999859	0.998607	0.998623	0.998631	0.998634
MAP-163	0.99959	0.998609	0.998596	0.99989	0.998909	0.999925	0.99993	0.998606	0.999816	0.999926	0.999915	0.998627	0.9994	0.999898	0.998583	0.99909	0.998626	0.999921	0.99995	0.99994	0.998613	1	0.998651	0.999923	0.98715	0.998629	0.998609	0.999919	0.998536	0.998681	0.998618	0.998608	0.998605	0.999981	0.999948	0.999969	0.999624	0.999113	0.998637	0.999885	0.998639	0.999696	0.998625	0.998594	0.999916	0.999364	0.999965	0.999967
MAP-556	0.998571	0.99985	0.999858	0.998573	0.997908	0.998616	0.998606	0.999864	0.998597	0.99862	0.998595	0.999872	0.998284	0.998615	0.999875	0.99784	0.999873	0.998611	0.998607	0.998626	0.999982	0.998651	1	0.998631	0.986766	0.999997	0.999875	0.998638	0.99988	0.999308	0.999858	0.999855	0.999864	0.998654	0.998636	0.998655	0.998601	0.997852	0.999868	0.998641	0.99987	0.998658	0.999863	0.999876	0.998631	0.99863	0.998669	0.998662
MAP-224	0.999567	0.998562	0.998577	0.999896	0.998962	0.999988	0.999961	0.998577	0.999819	0.999974	0.999987	0.998611	0.999507	0.999973	0.998567	0.999111	0.99859	0.999984	0.999925	0.999938	0.998613	0.999923	0.998631	1	0.987199	0.9986	0.998593	0.999987	0.998567	0.998627	0.998596	0.99858	0.998606	0.999938	0.999974	0.999942	0.999618	0.99911	0.998608	0.999907	0.998602	0.999697	0.99859	0.998585	0.99997	0.999379	0.999944	0.999941
MAP-108	0.987132	0.987004	0.986808	0.987038	0.986087	0.987122	0.987208	0.986886	0.987338	0.987124	0.987086	0.986856	0.986629	0.987125	0.986781	0.986307	0.986906	0.987173	0.987124	0.987161	0.986949	0.98715	0.986766	0.987199	1	0.986872	0.986816	0.987122	0.986827	0.987097	0.986833	0.986916	0.986921	0.987083	0.987056	0.987188	0.987238	0.986314	0.986821	0.98711	0.986888	0.987058	0.986825	0.986861	0.987146	0.987313	0.987154	0.98715
MAP-557	0.998558	0.999846	0.999855	0.998557	0.997843	0.998601	0.998591	0.999861	0.998598	0.998602	0.998589	0.999867	0.998264	0.998602	0.99987	0.997821	0.999869	0.998598	0.998598	0.998615	0.999977	0.998629	0.999997	0.9986	0.986872	1	0.999866	0.998604	0.999873	0.999303	0.999853	0.999851	0.999861	0.998618	0.998581	0.998645	0.998575	0.997795	0.999861	0.998603	0.999862	0.9986	0.999857	0.999865	0.998603	0.998626	0.99865	0.99863
MAP-577	0.998525	0.999963	0.999965	0.998535	0.997774	0.998572	0.998578	0.999964	0.99859	0.99859	0.99857	0.999976	0.998237	0.998575	0.999978	0.99783	0.999977	0.998585	0.99858	0.998617	0.999868	0.998609	0.999875	0.998593	0.986816	0.999866	1	0.998566	0.999982	0.999284	0.99997	0.999954	0.999972	0.998578	0.998555	0.99862	0.998549	0.997816	0.99999	0.998553	0.999993	0.998563	0.999972	0.999988	0.998562	0.998637	0.998624	0.998591
MAP-540	0.999565	0.998565	0.998579	0.999895	0.999024	0.99999	0.99996	0.998585	0.999817	0.999969	0.999986	0.998598	0.999541	0.999976	0.998577	0.999107	0.998602	0.999984	0.999925	0.999939	0.998613	0.999919	0.998638	0.999987	0.987122	0.998604	0.998566	1	0.998535	0.998634	0.998565	0.998553	0.998579	0.999935	0.999971	0.999941	0.999608	0.999106	0.998583	0.999907	0.99857	0.999691	0.998571	0.998559	0.999974	0.999359	0.999943	0.999942
Telford_strain	0.998512	0.999973	0.999976	0.998339	0.997494	0.99858	0.998547	0.999974	0.998559	0.998497	0.998547	0.999975	0.99791	0.998535	0.999964	0.997714	0.99998	0.998565	0.99856	0.998569	0.999872	0.998536	0.99988	0.998567	0.986827	0.999873	0.999982	0.998535	1	0.999305	0.999979	0.999964	0.999983	0.998525	0.998486	0.998593	0.998551	0.99772	0.999976	0.998374	0.999979	0.998556	0.999982	0.999968	0.99855	0.99859	0.998599	0.998583
MAPMRI085	0.998661	0.999282	0.99929	0.998627	0.998558	0.99862	0.998608	0.999305	0.99867	0.99867	0.998621	0.999308	0.998574	0.998653	0.999299	0.997881	0.99929	0.998638	0.998658	0.998681	0.999298	0.998681	0.999308	0.998627	0.987097	0.999303	0.999284	0.998634	0.999305	1	0.999295	0.999298	0.999317	0.998669	0.998621	0.998654	0.99866	0.997855	0.999291	0.998642	0.99931	0.998652	0.99931	0.999301	0.998656	0.998645	0.998676	0.998643
MAP-340	0.998541	0.999983	0.999961	0.998537	0.997936	0.998568	0.99857	0.999984	0.99858	0.998598	0.998561	0.999964	0.998287	0.998578	0.999965	0.997827	0.999972	0.99858	0.998596	0.998607	0.99986	0.998618	0.999858	0.998596	0.986833	0.999853	0.99997	0.998565	0.999979	0.999295	1	0.999974	0.999973	0.998575	0.998556	0.998612	0.998537	0.9978	0.999965	0.998556	0.999969	0.998547	0.999991	0.999965	0.998574	0.998623	0.99862	0.99859
MAP-559	0.998512	0.999986	0.999946	0.998534	0.997946	0.998546	0.998582	0.999983	0.998584	0.99858	0.998563	0.999949	0.998272	0.998585	0.999949	0.99781	0.99997	0.998582	0.998583	0.998594	0.999844	0.998608	0.999855	0.99858	0.986916	0.999851	0.999954	0.998553	0.999964	0.999298	0.999974	1	0.999954	0.998604	0.998588	0.998628	0.998539	0.997829	0.99995	0.998586	0.999957	0.998585	0.999975	0.99995	0.998594	0.998618	0.998628	0.998617
MAP-571	0.998526	0.999969	0.999966	0.998547	0.997762	0.998602	0.998597	0.999964	0.998583	0.998584	0.998587	0.999965	0.998217	0.998586	0.999968	0.997837	0.999975	0.998601	0.998602	0.998638	0.999862	0.998605	0.999864	0.998606	0.986921	0.999861	0.999972	0.998579	0.999983	0.999317	0.999973	0.999954	1	0.998611	0.998573	0.998651	0.998544	0.997823	0.999966	0.998569	0.99997	0.998582	0.999976	0.999969	0.998607	0.998629	0.998643	0.998606
MAP-15	0.999594	0.998587	0.998596	0.999898	0.998885	0.999936	0.999951	0.998596	0.999826	0.999943	0.999924	0.998614	0.999394	0.999916	0.998572	0.999097	0.998621	0.999936	0.999972	0.999964	0.998622	0.999981	0.998654	0.999938	0.987083	0.998618	0.998578	0.999935	0.998525	0.998669	0.998575	0.998604	0.998611	1	0.999942	0.999986	0.999635	0.999107	0.998594	0.9999	0.998594	0.999703	0.998604	0.998573	0.999907	0.999385	0.999975	0.999986
MAP-144	0.99958	0.998566	0.998567	0.99986	0.998824	0.999975	0.999945	0.998573	0.999823	0.999973	0.999965	0.998593	0.999359	0.99995	0.998547	0.999083	0.998596	0.999972	0.999906	0.999935	0.998597	0.999948	0.998636	0.999974	0.987056	0.998581	0.998555	0.999971	0.998486	0.998621	0.998556	0.998588	0.998573	0.999942	1	0.999928	0.999616	0.999082	0.998584	0.999883	0.998579	0.999708	0.998581	0.998553	0.999938	0.999371	0.999926	0.999927
MAP-418	0.999587	0.998615	0.998619	0.999918	0.999263	0.99994	0.999958	0.998652	0.999824	0.99994	0.99994	0.998635	0.999679	0.999925	0.998605	0.999103	0.998645	0.999944	0.999987	0.999962	0.998632	0.999969	0.998655	0.999942	0.987188	0.998645	0.99862	0.999941	0.998593	0.998654	0.998612	0.998628	0.998651	0.999986	0.999928	1	0.99963	0.999125	0.998631	0.999919	0.99862	0.999709	0.998621	0.998611	0.99993	0.999385	0.999974	0.999987
MAPMRI0127	0.999796	0.998545	0.998541	0.99956	0.999362	0.999612	0.999609	0.998547	0.999627	0.999623	0.999622	0.998564	0.999463	0.999605	0.99854	0.998984	0.998566	0.999606	0.999604	0.999619	0.998567	0.999624	0.998601	0.999618	0.987238	0.998575	0.998549	0.999608	0.998551	0.99866	0.998537	0.998539	0.998544	0.999635	0.999616	0.99963	1	0.998987	0.998537	0.999603	0.998544	0.999791	0.998527	0.998528	0.999613	0.999377	0.999628	0.999628
CLIJ644-CSIRO	0.998934	0.997814	0.997826	0.999176	0.998239	0.999105	0.999108	0.997809	0.999014	0.999082	0.999103	0.997815	0.998618	0.999086	0.997802	1	0.997837	0.999105	0.999093	0.999109	0.997861	0.999113	0.997852	0.99911	0.986314	0.997795	0.997816	0.999106	0.99772	0.997855	0.9978	0.997829	0.997823	0.999107	0.999082	0.999125	0.998987	1	0.997857	0.999102	0.997837	0.999021	0.997833	0.997813	0.999095	0.998642	0.999102	0.999103
MAP-561	0.99855	0.999958	0.999959	0.998564	0.997966	0.998605	0.998583	0.999961	0.998593	0.9986	0.998595	0.999971	0.998309	0.998592	0.999972	0.997857	0.999971	0.998603	0.998606	0.998633	0.999863	0.998637	0.999868	0.998608	0.986821	0.999861	0.99999	0.998583	0.999976	0.999291	0.999965	0.99995	0.999966	0.998594	0.998584	0.998631	0.998537	0.997857	1	0.998582	0.999989	0.998596	0.999967	0.999982	0.998593	0.998612	0.998644	0.998619
MAP4	0.999547	0.998556	0.998567	0.999854	0.998821	0.999901	0.999893	0.998561	0.999806	0.999876	0.9999	0.9986	0.999325	0.999878	0.998558	0.999102	0.998603	0.9999	0.999891	0.999912	0.998607	0.999885	0.998641	0.999907	0.98711	0.998603	0.998553	0.999907	0.998374	0.998642	0.998556	0.998586	0.998569	0.9999	0.999883	0.999919	0.999603	0.999102	0.998582	1	0.998598	0.999669	0.998572	0.998553	0.999878	0.999369	0.999901	0.999908
MAP-613	0.998538	0.999965	0.999962	0.998547	0.998078	0.998579	0.998576	0.999968	0.9986	0.998596	0.998565	0.999973	0.998362	0.998601	0.999975	0.99784	0.999979	0.998592	0.998604	0.998619	0.999869	0.998639	0.99987	0.998602	0.986888	0.999862	0.999993	0.99857	0.999979	0.99931	0.999969	0.999957	0.99997	0.998594	0.998579	0.99862	0.998544	0.997837	0.999989	0.998598	1	0.998599	0.99997	0.999991	0.998614	0.998625	0.998637	0.99864
MAP-52	0.999735	0.998589	0.998577	0.999644	0.998882	0.999701	0.999698	0.998572	0.999647	0.999698	0.999688	0.998624	0.999198	0.999678	0.998565	0.999021	0.99859	0.999693	0.999683	0.999706	0.99861	0.999696	0.998658	0.999697	0.987058	0.9986	0.998563	0.999691	0.998556	0.998652	0.998547	0.998585	0.998582	0.999703	0.999708	0.999709	0.999791	0.999021	0.998596	0.999669	0.998599	1	0.998608	0.998583	0.99968	0.999381	0.999702	0.999703
MAP-339	0.998538	0.999988	0.999965	0.998536	0.997993	0.998592	0.99857	0.999985	0.998577	0.998593	0.998566	0.999964	0.998287	0.998579	0.999969	0.997839	0.999973	0.998585	0.9986	0.998606	0.999862	0.998625	0.999863	0.99859	0.986825	0.999857	0.999972	0.998571	0.999982	0.99931	0.999991	0.999975	0.999976	0.998604	0.998581	0.998621	0.998527	0.997833	0.999967	0.998572	0.99997	0.998608	1	0.99997	0.998605	0.998632	0.998647	0.998629
MAP-570	0.998531	0.999963	0.999957	0.998523	0.997779	0.998589	0.998561	0.999962	0.998563	0.998577	0.998571	0.999972	0.99818	0.998572	0.999969	0.997813	0.999967	0.998582	0.998583	0.998615	0.999859	0.998594	0.999876	0.998585	0.986861	0.999865	0.999988	0.998559	0.999968	0.999301	0.999965	0.99995	0.999969	0.998573	0.998553	0.998611	0.998528	0.997813	0.999982	0.998553	0.999991	0.998583	0.99997	1	0.998591	0.99859	0.998628	0.998612
MAP-506	0.999558	0.998571	0.998575	0.999884	0.999083	0.999973	0.999952	0.998583	0.99981	0.999949	0.999964	0.998596	0.999585	0.99996	0.99858	0.999095	0.998587	0.999975	0.999917	0.99994	0.998607	0.999916	0.998631	0.99997	0.987146	0.998603	0.998562	0.999974	0.99855	0.998656	0.998574	0.998594	0.998607	0.999907	0.999938	0.99993	0.999613	0.999095	0.998593	0.999878	0.998614	0.99968	0.998605	0.998591	1	0.999379	0.999927	0.999933
MAPMRI074	0.999387	0.998614	0.998627	0.999326	0.999248	0.999375	0.999359	0.998634	0.999339	0.999377	0.999369	0.998632	0.999282	0.999368	0.998632	0.998633	0.998651	0.999363	0.999362	0.999374	0.998623	0.999364	0.99863	0.999379	0.987313	0.998626	0.998637	0.999359	0.99859	0.998645	0.998623	0.998618	0.998629	0.999385	0.999371	0.999385	0.999377	0.998642	0.998612	0.999369	0.998625	0.999381	0.998632	0.99859	0.999379	1	0.999396	0.99939
MAP-322	0.999584	0.99861	0.998622	0.99991	0.999296	0.999944	0.999939	0.998644	0.999825	0.999933	0.999941	0.99865	0.99973	0.999928	0.998602	0.999102	0.998656	0.999942	0.999974	0.999951	0.998631	0.999965	0.998669	0.999944	0.987154	0.99865	0.998624	0.999943	0.998599	0.998676	0.99862	0.998628	0.998643	0.999975	0.999926	0.999974	0.999628	0.999102	0.998644	0.999901	0.998637	0.999702	0.998647	0.998628	0.999927	0.999396	1	0.999978
MAP-428	0.999584	0.998582	0.998602	0.999916	0.999197	0.999943	0.99995	0.998615	0.999821	0.999939	0.999938	0.998638	0.999675	0.999928	0.998596	0.999103	0.998629	0.999942	0.999985	0.99997	0.998634	0.999967	0.998662	0.999941	0.98715	0.99863	0.998591	0.999942	0.998583	0.998643	0.99859	0.998617	0.998606	0.999986	0.999927	0.999987	0.999628	0.999103	0.998619	0.999908	0.99864	0.999703	0.998629	0.998612	0.999933	0.99939	0.999978	1
